# Supplementary material for: Clinical presentation, magnetic resonance imaging characteristics, and short-term outcome of deep surgical site infection following thoracolumbar decompressive spinal surgery for intervertebral disc herniation in dogs
Source: Front Vet Sci. 2025 Aug 13;12:1645491. doi: 10.3389/fvets.2025.1645491 (PMC12380707; doi:10.3389/fvets.2025.1645491)
Supplement: Supplementary file 2 [file Data_Sheet_1.xlsx]

## Sheet: Patient data
																		Pre-op MRI sequence				Post-op MRI sequence
Case number	Breed	Age	Weight (kg)	Sex	Neutered?	Spinal segment	Surigcal site	Fenestrations	MRI number of days post-op	Body temperature on diagnosis	Bacteria isolated	Neurological grade at presentation	Clinical signs at the time of SSI	Neurological grade at the time of SSI	Abx	Short term follow-up (time of discharge)	Short-term follow-up (4 weeks)	T2W Sag	T2W Transverse	STIR Sag	Others	T2W Sag	T2W Transverse	STIR Sag	STIR Trans	T1W Trans	T1W + C trans	Others
1	Toy Poodle	9	3.7	M	Y	T	T11-T12 right	T11-L1	8	N/A	Pseudomonas aeruginosa	2	Recurrence of pain	4	Marbofloxacin	4	N/a	T	T	T		T	T	T	T	F	F
2	Cocker Spaniel	7	14.9	M	Y	L	L5-L6 left	L5-L6	8	37.6	Mycoplasma sp	2	Recurrence of pain, seroma	4	Enrofloxacin	4	4	T	T	T	STIR Trans, T2 Dorsal	T	T	F	T	F	F
3	CKCS	4	12.6	M	N	L	L4-L5 left	L4-L5	4	36.8	Staphylococcus pseudintermedius	2	Recurrence of pain	4	Cephalexin	4	4	T	T	T		T	T	T	F	F	F
4	Miniature Dachshund	4	7.4	M	Y	T	T12-T13left	T13-L4	7	37.8	Staphylococcus epidermidis	2	Recurrence of pain	4	TMPS, Pradofloxacin	4	5	T	T	F		T	T	T	T	F	F
5	Cross breed	6	6.7	M	Y	T	T11-T12 left	T11-L1	4	37.7	Staphylococcus epidermidis	3	Recurrence of pain	3	Amoxyclav	4	n/a	T	T	T		T	T	T	F	F	F
6	Miniature Dachshund	5	4.4	F	Y	T	T11-T12 left	T10-T13	9	38.5	Pseudomonas aeruginosa	2	Recurrence of pain, neurological deteroiration	4	Marbofloxacin	4	4	T	T	F		T	T	T	F	F	F	T2 Dorsal
7	Border Terrier	7	11.1	M	N	L	L1-L2 right	T13-L4	7	37.7	Escherichia coli	2	Reccurnece of pain, neurological deterioration	3	Minocycline, pradofloxacine, TMPS, amoxyclav (sensitive to all)	4	n/a	T	T	T		T	T	T	F	F	F
8	Terrier X	7.5	9.5	M	Y	T	T12-T13 right	T11-L1	5	38.2	Enterococcus faecalis	2	Reccurnece of pain	4	Amoxyclav	4	4	T	T	F		T	T	T	F	F	F
9	Dandie Dinmont Terrier	5	12.6	M	N	T	T12-T13 left	T12-L1	13	38.1	Staphylococcus epidermidis	3	Reccurnece of pain	4	Minocycline, TMPS	4	4	T	T	T		T	T	F	T	F	F
10	Yorkshire Terrier	4	3.3	F	N	T	T12-T13 left	T11-L3	5	38.5	Staphylococcus epidermidis	3	Reccurnece of pain, neurological deterioration	4	Cephalexin	4	n/a	T	T	T		T	T	T	F	F	F
11	French Bulldog	3	13.9	M	Y	T	T11-T12 right	T11-L1	13	39.1	Staphylococcus pseudintermedius	2	Reccurnece of pain	4	Cepahlexin, TMPS	4	4	T	T	F		T	T	T	F	F	F
12	Spanish Water Dog	9	20.6	M	N	T	T12-T13 right	T12-T13	9	38.6	Methicilin-resistent Staphylococcus epidermidis	2	Reccurnece of pain, neurological deterioration	3	Marbofloxacin, TMPS	3	4	T	T	T		T	T	F	F	F	F
13	Beagle	6	20.4	F	Y	T	T9-T10 left	T9-T10	2	38.5	Staphylococcus haemolyticus	2	Reccurnece of pain, neurological deterioration	3	Marbofloxacin	3	4	T	T	F		T	T	T	T	F	F
14	Cocker Spaniel	6.5	17.8	M	N	L	L1-L2 left	T13-L2	38	37.4	Staphylococcus pseudintermedius	2	Reccurnece of pain, neurological deterioration, seroma	3	Clindamycin, cephalexin, marbofloxacin	2	4	T	T	F		T	T	F	F	F	F
15	Lhasa Apso	5	6.4	F	N	T	T11-T12 right, T12-T13 left	T11-L1	4	35.5	Enterococcus faecalis	2	Reccurnece of pain	4	Amoyclav, doxycyclin	4	4	T	T	T		T	T	F	F	F	F
16	Jack Russel Terier	2.5	5.7	M	Y	L	L2-L3 right	T13-L4	5	38.3	Profused growth of mixed anaerobes	4	Reccurnece of pain	2	Amoxyclav, clindamycin, metronidazole	3	4
17	Pug	8	12.1	M	Y	TL	T13-L1 left	T12-L1	21	36.4	Methicilin-resistent Staphylococcus capitis	2	Reccurnece of pain, neurological deterioration	4	Minocycline, TMPS	4	4	T	T	F		T	T	T	T	T	T
18	Cross breed	4	20	M	Y	T	T12-T13 right	T11-L2	14	36.7	Enterococcus faecalis	3	Reccurnece of pain	3	Amoxyclav, marbofloxacin	4	n/a	T	T	T		T	T	T	F	F	F
19	Labrador	9	34.6	M	Y	L	L4-L5 right	L4-L5	5	38.3	Moderate growth of mixed anaerobes	2	Reccurnece of pain	4	Cephalexin	3	4	T	T	T	T2 Dorsal	T	T	F	F	F	F

## Sheet: MRI data
	Subcutnaeous					Muscle									Spinal cord																Epidural space	Intervertebral disc		Vertebral Endplate		Disc material
Case number	T2 Hypertintensity	STIR hyperintensity	Unilateral	Bilateral	Distrubution	T2 hyperintensity	STIR hyperintensity	Signal voids	Fluid pocket (or lyostypt) based T2/STIR homogenous	STIR or T2 hyperintensity tracking in fascal plane	Unilateral	Bilateral	Distrubution	TL Grading 1,2,3 muscle affected on clock face through the muscle on worst side	Percentage increase of spinal cord hyperintensity (Pre-op vs post-op)	measured CSA pre-op	measured CSA post-op (note: if - reflects cord swelling without residual compressive material)	Pre-op - post-op CSA	Pre-op normal	Pre-op compressed	Ratio	Post-op normal CSA	Post op compressed CSA	Ratio	Ratio post-pre	Preop T2L	Postop T2L	T2L Ratio	Attenuation of CSF/epidural space c.f. to pre-op (post-op - pre-op length of attenuated dorsal CSF/epidural space column)	Epidural attenuation %	Hyperintensity around spinal cord (that is not thought to be normal CSF)	T2 Hyperintensity (increased compared to before)	STIR hyperintensity (increased compared to before)	T2 Hyperintensity	STIR Hyperintensity	Presence of residual material (not including protrusion)	New material
1	T	T	/	T	B	T	T	T	T	T	/	T	B	2	86.5942	0.2	0.1	-0.1	10.479	7.679	0.267201	12.316	12.265	0.00414095	0.26306	2.768	5.164	0.865607	1.28	1.04918	F	F	F	F	F	T	F
2	T	T	/	T	B	T	T	T	F	T	/	T	B	3	52.8571	0.5	0.4	-0.1	45.807	25.013	0.453948	44.522	26.777	0.398567	0.0553811	2.242	3.497	0.559768	-1.49	-0.452888	F	F	F	T	T	T	T
3	T	T	T	/	U	T	T	T	T	T	T	/	U	3	0	0.2	0	-0.2	25.882	19.954	0.229039	35.113	35.11	8.54384e-05	0.228954	1.572	1.439	-0.0846056	-0.09	-0.0247934	F	F	F	F	F	F	F
4	T	T	T	/	U	T	T	T	T	T	T	/	U	3	-30	0.7	-0.1	-0.8	16.358	4.327	0.735481	12.727	13.901	-0.0922448	0.827726	3.919	3.104	-0.207961	0.16	0.0655738	F	T	T	F	F	F	F
5	T	T	/	T	B	T	T	T	T	T	/	T	B	3	-20	0.2	0.5	0.3	22.176	19.919	0.101777	24.627	20.687	0.159987	-0.0582103	3.845	3.466	-0.0985696	0.01	0.00442478	T	F	F	F	F	F	F
6	T	T	/	T	B	T	T	T	T	T	/	T	B	3	200	0.1	-0.1	-0.2	13.132	8.419	0.358894	17.22	19.882	-0.154588	0.513482	2.887	7.414	1.56806	3.19	2.2	F	F	F	F	F	F	F
7	T	T	/	T	B	T	T	T	T	T	/	T	B	3	40	0.3	0.3	0	30.592	21.421	0.299784	27.224	19.922	0.268219	0.031565	1.86	2.535	0.362903	7.8	2.7758	T	T	T	F	F	F	F
8	T	T			B	T	T	T	T	T			U	3	50	0.5	-0.1	-0.6	19.948	10.666	0.46531	21.08	23.253	-0.103083	0.568393	2.377	3.583	0.507362	1	0.373134	F	T	T	F	F	F	F
9	T	T	/	T	B	T	T	T	T	T	/	T	B	3	-30	0.15	0.45	0.3	23.659	18.464	0.219578	20.118	14.86	0.261358	-0.0417798	2.304	1.714	-0.256076	-3.21	-0.537688	T	F	F	F	F	F	F
10	T	N/A	/	T	B	T	N/A	T	F	T	/	T	B	3	15	0.2	-0.05	-0.25	12.375	9.452	0.236202	8.739	9.023	-0.032498	0.2687	2.152	1.65	-0.233271	-2.52	-0.53277	F	T	N/A	F	N/A	F	T
11	T	T	/	T	B	T	T	T	T	T	T	/	U	3	0	0.3	0.45	0.15	27.281	22.723	0.167076	30.048	21.509	0.284179	-0.117103	3.551	3.403	-0.0416784	-0.04	-0.0162602	T	F	F	F	F	T	F
12	T	N/A	/	T	B	T	N/A	T	T	T	/	T	B	3	-10	0.4	0.2	-0.2	16.103	9.097	0.435074	19.379	16.328	0.157438	0.277636	2.63	2.541	-0.0338403	2.15	0.823755	T	T	T	F	F	F	F
13	T	T	/	T	B	T	T	T	T	T	/	T	B	3	0	0.1	-0.05	-0.15	18.636	16.2	0.130715	20.888	24.046	-0.151187	0.281902	0.431	0.433	0.00464037	2.38	2	T	F	F	F	F	F	F
14	T	N/A			B	T	N/A	F	T	T			B	3	30	0.5	0.1	-0.4	29.182	13.912	0.523268	21.342	18	0.156593	0.366675	1.629	2.22	0.362799	-1.2	-0.483871	T	T	N/A	T	N/A	F	F
15	T	N/A	/	T	B	T	N/A	T	T	T	/	T	B	3	-5	0.2	0	-0.2	17.659	13.696	0.224418	18.528	18.523	0.000269862	0.224148	3.469	3.264	-0.0590948	-0.25	-0.0637755	F	T	N/A	F	N/A	T	F
16	T	N/A	/	T	B	T	/	F	T	F	T	/	U	1	0	0.75	-0.1	-0.85	17.793	13.666	0.231945	18.255	20.621	-0.129608	0.361553	1.897	1.813	-0.0442804	-0.14	-0.148936	F	F	N/A	F	N/A	F	T
17	T	T	/	T	B	T	T	T	F	T	T	/	U	1	0	0.2	-0.35	-0.55	17.616	14.606	0.170867	14.017	19.104	-0.362916	0.533784	2.096	2.07	-0.0124046	0.22	0.0539216	T	T	T	F	F	T	F
18	T	T	/	T	B	T	T	T	T	T	/	T	B	3	5	0.1	0	-0.1	30.107	26.915	0.106022	28.614	27.918	0.0243238	0.0816981	2.313	2.588	0.118893	3.48	4.2439	T	T	T	F	T	T	F
19	T	N/A	T	/	U	T	N/A	T	T	T	/	T	B	3	-30	0.3	-0.1	-0.4	33.705	27.912	0.171874	62.428	66.121	-0.0591561	0.23103	5.613	3.795	-0.323891	1.45	0.338785	T	T	N/A	F	N/A	T	F
